# Supplementary material for: Expression Profiling Coupled with In-silico Mapping Identifies Candidate Genes for Reducing Aflatoxin Accumulation in Maize
Source: Front Plant Sci. 2017 Apr 6;8:503. doi: 10.3389/fpls.2017.00503 (PMC5382453; doi:10.3389/fpls.2017.00503)
Supplement: Supplementary file 2 [file Table2.XLSX]

## Sheet: Sheet1
Table S2 List of the differentially expressed genes identified from the suppression subtraction hybridization (SSH) library
Serial No.	Clone ID$	GenBank Accn No.	Locus name	Name of the protein	Chromosome	Bin	Homology (%)	E-value
1	P1A01	JZ969981	GRMZM2G154747	plasma membrane associated protein [Zea mays]	7	7.02	100	9.051e-149
2	P1A03	JZ969982	GRMZM2G116885	Cyclin-dependent protien kinase inhibitor 1	1	1.08	98.61	7.295e-104
3	P1A04	JZ969983	GRMZM2G155384	hypothetical protein [Zea mays]	1	1.08	98.61	7.295e-104
4	P1A05*	JZ969984	GRMZM2G112538	pathogenesis-related protein 1 [Zea mays]	1	1.03	98	2.449e-93
5	P1A08	JZ969985	GRMZM2G048455	mitogen activated protein kinase 7	5	5.03	97.85	1.633e-156
6	P1A10*	JZ969986	GRMZM2G123029	aspartic proteinase [Oryza sativa]	10	10.03	98.34	2.569e-84
7	P1A12	JZ969987	GRMZM2G099860	trehalose-6-phosphate synthase [Zea mays]	1	1.02	97.58	4.157e-137
8	P1B02	JZ969988	GRMZM5G837251	6-phosphogluconolactonase [Oryza brachyantha]	2	2.08	98.7	0
9	P1B03	JZ969989	GRMZM2G426556	cytosolic aconitase [Triticum aestivum]	2	2.07	100	2.838e-154
10	P1B04*	JZ969990	GRMZM2G348434	asparagine synthetase2 [Zea mays]	3	3.09	98.56	3.894e-63
11	P1B05	JZ969991	GRMZM2G469523	leucine Rich Repeat family protein	1	1.07	98.78	4.829e-121
12	P1B06	JZ969992	GRMZM2G090422	xylose isomerase [Zea mays]	1	1.1	100	1.097e-150
13	P1B07*	JZ969993	GRMZM2G117942	pathogenesis-related protein 4 [Setaria italica]	4	4.02	100	6.336e-110
14	P1B10	JZ969994	AF546188.1_FG007	zein-alpha 19C2 precursor [Zea mays]	7	7.02	100	5.546e-142
15	P1C02	JZ969995	GRMZM2G407347	anamorsin homolog [Zea mays]	2	2.01	100	1.185e-79
16	P1C05	JZ969996	GRMZM2G163473	60S ribosomal protein L5-1 [Zea mays]	8	8.06	100	1.212e-59
17	P1C08	JZ969997	GRMZM2G096585	peptidylprolyl isomerase	1	1.06	100	1.665e-133
18	P1C09*	JZ969998	GRMZM2G322672	conserved hypothetical protein	5	5.04	96.1	2.595e-88
19	P1C12	JZ969999	GRMZM2G028986	cytochrome b5 [Zea mays]	8	8.05	100	2.255e-29
20	P1D01	JZ970000	AC234522.1_FG007	uncharacterized protein LOC100276217 [Zea mays]	5	5.03	97.16	0
21	P1D06	JZ970001	GRMZM2G037683	WD40 repeat-containing protein SMU1-like	3	3.04	98.79	1.054e-120
22	P1D11	JZ970002	GRMZM2G411536	E3 ubiquitin protein ligase UPL1	3	3.04	100	7.347e-116
23	P1D12	JZ970003	GRMZM2G180659	glyceraldehyde-3-phosphate dehydrogenase	6	6	97.95	3.761e-65
24	P1E05	JZ970004	GRMZM2G031107	Kinase-like protein [Medicago truncatula]	5	5.05	97.41	1.052e-87
25	P1E07	JZ970005	GRMZM2G103812	selenium-binding protein [Zea mays]	3	3.05	98.45	0
26	P1E08	JZ970006	GRMZM2G020801	aconitase2 [Zea mays]	4	4.04	99.6	5.454e-126
27	P1E09	JZ970007	GRMZM2G088212	catalase isozyme B [Zea mays]	5	5.03	98.29	1.226e-81
28	P1E10	JZ970008	GRMZM2G322953	fructose-1,6-bisphosphatase, cytosolic [Zea mays]	8	8.03	100	2.177e-42
29	P1E12	JZ970009	GRMZM2G161154	metallothionein-like protein type 2 [Zea mays]	3	3.04	92.7	2.627e-161
30	P1F03	JZ970010	GRMZM2G126397	lipid transfer protein [Oryza sativa Japonica Group]	3	3.06	96.76	6.964e-81
31	P1F06*	JZ970011	GRMZM2G075315	RND family efflux transporter MFP subunit	10	10.04	99.26	2.490e-62
32	P1F11	JZ970012	GRMZM2G015126	putative methyltransferase PMT7 [Arabidopsis thaliana]	8	8.03	99.34	1.934e-152
33	P1F12	JZ970013	GRMZM2G084881	monodehydroascorbate reductase	2	2.06	99.35	1.575e-156
34	P1G01*	JZ970014	GRMZM2G005939	chitinase [Zea mays]	10	10.4	93.88	1.357e-96
35	P1G02	JZ970015	GRMZM2G108115	endoplasmic oxidoreductin-1 [Zea mays]	1	1.1	100	2.177e-87
36	P1G05	JZ970016	GRMZM2G050833	Histone H2A [Medicago truncatula]	5	5.01	98.48	1.243e-162
37	P1G06*	JZ970017	GRMZM2G064163	Spermidine synthase 1	2	2.06	100	4.118e-99
38	P1G07	JZ970018	GRMZM2G134797	nucleoside diphosphate kinase 1 [Oryza sativa Indica Group]	7	7.03	100	1.714e-156
39	P1G11	JZ970019	GRMZM2G092284	putative xylanase inhibitor [Triticum aestivum]	2	2.09	93.88	1.079e-97
40	P1H01*	JZ970020	GRMZM2G137495	AAA-type ATPase family protein [Arabidopsis thaliana]	5	5.04	98.16	1.106e-74
41	P1H04	JZ970021	GRMZM2G133764	protein BRICK1 [Zea mays]	5	5.09	96.7	8.100e-79
42	P1H09	JZ970022	GRMZM2G107205	VHS domain-containing protein	8	8.03	99.63	4.299e-139
43	P1H10	JZ970023	GRMZM2G175089	putative aminoacrylate hydrolase RutD-like	6	6.07	95.48	2.992e-94
44	P1H11	JZ970024	GRMZM2G126010	actin [Zea mays]	8	8.03	98.79	3.825e-122
45	P1H12	JZ970025	GRMZM2G009368	protein tyrosine phosphatase	1	1.09	100	1.048e-66
46	P2A01	JZ970026	GRMZM2G000171	senescence-associated protein 12	5	5.03	100	2.177e-83
47	P2A02	JZ970027	GRMZM2G412784	pathogen-related protein 10-1	1	1.03	98.4	7.741e-88
48	P2A03	JZ970028	GRMZM2G011523	Bowman-Birk type wound-induced proteinase inhibitor	3	3.04	94.2	5.984e-89
49	P2A09	JZ970029	GRMZM2G013450	S-adenosylmethionine synthetase	8	8.05	100	8.719e-177
50	P2A10*	JZ970030	GRMZM2G152757	diphosphonucleotide phosphatase1 [Zea mays]	10	10.03	100	3.318e-111
51	P2A11	JZ970031	GRMZM2G005205	ATP-dependent endonuclease	3	3.05	96.43	5.079e-31
52	P2A12	JZ970032	GRMZM2G136769	ubiquilin-1 [Zea mays]	1	1.05	100	4.087e-125
53	P2B01*	JZ970033	GRMZM2G399677	bZIP transcription factor	4	4.02	99.03	1.270e-100
54	P2B02	JZ970034	GRMZM2G032475	CBL-interacting protein kinase	4	4.08	99.15	1.242e-115
55	P2B03	JZ970035	GRMZM2G060000	B12D protein [Zea mays]	6	6.04	100	5.764e-129
56	P2B04	JZ970036	GRMZM2G024806	permatin precursor	3	3.06	98.07	2.787e-97
57	P2B05*	JZ970037	AC19466.2_FG010	win1 precursor [Zea mays]	4	4.02	100	1.651e-109
58	P2B06	JZ970038	GRMZM2G127396	chorismate mutase	1	1.07	100	3.058e-56
59	P2B07*	JZ970039	GRMZM2G342254	transposase IS630	2	2.04	98.9	6.503e-135
60	P2B09	JZ970040	GRMZM2G091006	BETL-9 protein precursor [Zea mays]	8	8.08	96.71	3.804e-65
61	P2B10	JZ970041	GRMZM2G089056	cancer-related nucleoside-triphosphatase homolog	1	1.01	100	7.711e-78
62	P2C01	JZ970042	GRMZM2G161439	UDP-sugar pyrophospharylase	6	6.02	99.64	4.292e-140
63	P2C02	JZ970043	GRMZM2G415498	hydrolase	5	5	98.88	1.701e-84
64	P2C05	JZ970044	GRMZM2G801847	unknown [Zea mays]	2	2.08	99.19	2.712e-122
65	P2C06	JZ970045	GRMZM5G837108	adenine nucleotide translocator [Zea mays]	5	5.06	97.86	3.670e-86
66	P2C08	JZ970046	GRMZM2G000737	Polynucleotidyl transferase	1	1.01	100	2.177e-78
67	P2C09	JZ970047	GRMZM2G067919	globulin-1 S allele precursor [Zea mays]	1	1.09	98.96	7.855e-144
68	P2C11	JZ970048	GRMZM2G106906	transmembrane protein 205-like	3	3.05	99.02	5.697e-99
69	P2C12	JZ970049	GRMZM2G422651	eukaryotic translation initiation factor 3 subunit 7	3	3.08	98.77	0
70	P2D01	JZ970050	GRMZM2G145107	26S proteasome non-ATPase regulatory subunit 12-like	5	5.09	99.38	3.643e-76
71	P2D04*	JZ970051	GRMZM2G065227	Cathepsin O	2	2.06	99.25	5.840e-134
72	P2D05	JZ970052	GRMZM2G128171	PDIL2-2 - Zea mays protein disulfide isomerase	3	3.04	99.51	3.623e-101
73	P2D07	JZ970053	GRMZM2G099797	trehalose-6-phosphate synthase [Zea mays]	1	1.02	97.58	9.536e-137
74	P2D09	JZ970054	GRMZM2G018146	non-specific lipid-transfer protein 2	2	2.08	98.84	3.642e-81
75	P2D10	JZ970055	GRMZM169927	activator of 90 kDa heat shock protein ATPase	4	4.11	94	1.577e-99
76	P2D11*	JZ970056	GRMZM2G022275	Cytochrome P450 family protein	9	9.03	96.84	1.621e-84
77	P2D12	JZ970057	GRMZM2G829778	putative Na+-dependent transporter	6	6.07	99.54	2.538e-107
78	P2E01	JZ970058	GRMZM2G149360	ATP-dependent zinc metalloprotease FTSH	6	6.01	99.66	6.983e-153
79	P2E03*	JZ970059	GRMZM2G012116	salt tolerant correlative protein	5	5.04	98.81	6.279e-79
80	P2E04	JZ970060	GRMZM2G125032	putative 23S ribosomal RNA	3	3.05	97.5	1.313e-70
81	P2E05	JZ970061	GRMZM2G173563	cp protein [Celosia cristata]	6	6.05	99.46	1.315e-90
82	P2E06	JZ970062	GRMZM2G410393	T cytoplasm male sterility restorer factor 2	5	5.03	100	7.833e-98
83	P2E08*	JZ970063	GRMZM2G134628	protein phosphatase 2C	3	3.09	98.81	0
84	P2E09	JZ970064	GRMZM2G390400	Leukocyte receptor cluster member-like protein	8	8.04	100	2.000e-68
85	P2E10*	JZ970065	GRMZM2G140078	voltage-dependent anion channel protein1a [Zea mays]	2	2.06	98.89	0
86	P2E12	JZ970066	GRMZM2G701156	peptidase M61 domain-containing protein	6	6.05	100	5.128e-164
87	P2F03	JZ970067	GRMZM2G049495	acyl-CoA-binding domain-containing protein 6	2	2	99.35	2.591e-157
88	P2F05	JZ970068	GRMZM2G039373	vicilin-like embryo storage protein [Zea mays]	1	1.09	97.83	0
89	P2F06	JZ970069	GRMZM2G066734	ubiquitin-conjugating enzyme E2 32-like	9	9.05	99.42	6.928e-178
90	P2F07*	JZ970070	GRMZM2G106931	60S ribosomal protein L12	4	4.06	98.47	7.856e-93
91	P2F08*	JZ970071	GRMZM2G174757	eukaryotic translation initiation factor 3 subunit B-like	1	1.05	99.46	0
92	P2F09	JZ970072	GRMZM2G156692	Aminoacyl-tRNA synthetase	7	7.02	100	6.472e-77
93	P2F10	JZ970073	GRMZM2G364069	DnaJ heat shock protein	1	1.08-1.09	100	5.742e-119
94	P2F11	JZ970074	GRMZM2G153995	1,2-dihydroxy-3-keto-5-methylthiopentene dioxygenase 2	1	1.02	99.21	7.832e-58
95	P2G01	JZ970075	GRMZM2G330019	YT521-B-like family protein	9	9.07	99.39	0
96	P2G02	JZ970076	GRMZM2G137145	transmembrane receptor protein serine/threonine kinase	4	4.09	100	1.202e-135
97	P2G05*	JZ970077	GRMZM2G412441	nodulin-like protein	2	2.04	99.25	2.064e-133
98	P2G06	JZ970078	GRMZM2G810510	WD-repeat protein 57 [Zea mays]	9	9.04	99.25	6.883e-133
99	P2G07*	JZ970079	GRMZM2G009800	zinc finger protein binding protein	2	2.05	99.65	1.213e-145
100	P2G08	JZ970080	GRMZM2G013790	NUDIX domain-containing protein	3	3.04	100	2.919e-67
101	P2G09	JZ970081	GRMZM2G125552	ACR255Cp [Ashbya gossypii ATCC 10895]	5	5	93.82	2.884e-67
102	P2G10	JZ970082	GRMZM2G415631	OmpA/MotB domain-containing protein	9	9.07	99.72	0
103	P2G12*	JZ970083	GRMZM2G331368	E3 ubiquitin protein ligase UPL1	10	10.03	99.31	0
104	P2H01	JZ970084	GRMZM2G514979	BTB/POZ domain-containing protein At2g46260	4	4.09	100	8.427e-177
105	P2H03*	JZ970085	GRMZM2G023194	putative mitochondrial Rieske protein	10	10.04	98.88	2.598e-132
106	P2H05	JZ970086	GRMZM2G125300	component of cytosolic 80S ribosome and 40S small subunit	5	5	93.82	2.888e-67
107	P2H07	JZ970087	GRMZM2G014934	dihydrodipicolinate synthetase	1	1.09	97.1	2.258e-58
108	P2H08	JZ970088	GRMZM2G048472	bromo adjacent homology domain-containing 1 protein	9	9.04	97.38	3.607e-86
109	P2H11	JZ970089	GRMZM2G302080	transaldolase 2 [Zea mays]	8	8.06	98.89	5.476e-134
110	P3A01	JZ970090	GRMZM2G579486	casein kinase II subunit beta-4 [Zea mays]	7	7.03	100	2.527e-144
111	P3A02	JZ970091	GRMZM2G025857	embryonic abundant protein related	1	1.1	96.77	7.887e-82
112	P3A03	JZ970092	GRMZM2G042664	splicing factor 3B subunit 1-like isoform 1	4	4.1	98.29	1.999e-143
113	P3A07*	JZ970093	GRMZM2G077401	putative acyl-CoA synthetase	3	3.08	99.17	1.763e-54
114	P3A08	JZ970094	GRMZM2G145128	26S proteasome regulatory particle non-ATPase subunit5	5	5.09	99.38	3.683e-76
115	P3A09*	JZ970095	GRMZM2G107609	hemolysin family calcium-binding region	9	9.02	97.7	4.250e-145
116	P3A10	JZ970096	GRMZM2G377341	acetyl-coenzyme A carboxylase ACC1A	5	5.03	100	8.895e-157
117	P3A11*	JZ970097	GRMZM2G419675	pi1 [Solanum lycopersicum]	4	4.02	100	1.542e-109
118	P3A12	JZ970098	GRMZM2G117703	phospho-2-dehydro-3-deoxyheptonate aldolase 1 [Zea mays]	7	7.04	99.14	1.759e-178
119	P3B02	JZ970099	GRMZM2G107854	heparanase [Oryza sativa Indica Group]	1	1.02	97.4	7.996e-68
120	P3B04	JZ970100	GRMZM2G830695	Acyl-protein thioesterase 2 [Zea mays]	3	3.03	98.27	3.264e-171
121	P3B05	JZ970101	GRMZM2G362960	putative 23S ribosomal RNA	1	1.02	99.41	1.333e-80
122	P3B06*	JZ970102	GRMZM2G491755	putative 23S ribosomal RNA	10	10.04	99.26	1.065e-61
123	P3B07	JZ970103	GRMZM2G153815	heat shock protein 70	5	5.03	86.24	2.608e-142
124	P3B08	JZ970104	GRMZM2G109348	vacuolar processing enzyme1 precursor [Zea mays]	5	5.05	100	1.285e-105
125	P3B09*	JZ970105	GRMZM2G363540	eukaryotic translation initiation factor 3 subunit like protein	4	4.05	99.35	7.842e-73
126	P3B11	JZ970106	GRMZM2G144372	RNA binding protein [Arabidopsis lyrata subsp. lyrata]	6	6.08	99.21	3.300e-126
127	P3C01	JZ970107	GRMZM5G831991	putative iron-sulfur cluster-binding protein	3	3.05	99.53	1.259e-105
128	P3C02	JZ970108	GRMZM2G154218	elongation factor 1 alpha	6	6.05	100	2.899e-72
129	P3C03	JZ970109	GRMZM2G040145	histidinol dehydrogenase, chloroplastic-like	1	1.11	98.4	5.609e-154
130	P3C04	JZ970110	GRMZM2G468132	chaperone protein dnaj	8	8.08	92.2	8.122e-78
131	P3C05	JZ970111	GRMZM2G362850	DEAD-box RNA helicase	3	3.05	99.53	1.294e-105
132	P3C06	JZ970112	GRMZM2G138340	RNA recognition motif family protein	1	1.11	100	8.104e-73
133	P3C07	JZ970113	GRMZM2G366402	zinc finger protein-like	5	5.03	98.51	3.200e-95
134	P3C08	JZ970114	GRMZM2G136794	elongation factor 1-beta [Zea mays]	7	7.05	100	1.539e-58
135	P3C09	JZ970115	GRMZM2G092474	Barperm1 [Hordeum vulgare subsp. vulgare]	3	3.06	97.25	1.661e-99
136	P3C10	JZ970116	GRMZM2G804772	putative Csa-19 [Oryza sativa Japonica Group]	1	1.07	96.74	9.928e-97
137	P3D02	JZ970117	GRMZM2G042154	O-methyltransferase [Aspergillus fumigatus Af293]	6	6.05	100	5.419e-164
138	P3D06	JZ970118	GRMZM2G017351	eukaryotic translation initiation factor 5A [Zea mays]	2	2.08	99.6	9.828e-127
139	P3D08	JZ970119	GRMZM2G127046	acidic ribosomal protein P40 [Zea mays]	9	9.07	99.51	4.662e-100
140	P3D09	JZ970120	GRMZM2G354851	developmentally-regulated GTP-binding protein 2	9	9.08	98.21	1.273e-105
141	P3D10	JZ970121	GRMZM2G179308	lammer-type protein kinase	5	5.05	100	9.802e-107
142	P3E01	JZ970122	GRMZM2G399296	ribosomal protein L3 [Triticum aestivum]	2	2.04	99.71	1.879e-178
143	P3E05*	JZ970123	GRMZM2G557040	monothiol glutaredoxin-S11-like	2	2.05	96.41	0
144	P3E08*	JZ970124	GRMZM2G088689	2-oxoisovalerate dehydrogenase alpha subunit	10	10.03	100	1.739e-79
145	P3E11	JZ970125	GRMZM2G371521	serine/threonine protein kinase	6	6.01	98.97	0
146	P3E12	JZ970126	GRMZM2G130366	DNA-binding protein [Zea mays]	3	3.04	99.4	0
147	P3F03*	JZ970127	GRMZM2G061728	S-adenosylmethionine synthetase 1 [Zea mays]	10	10.03	94.68	1.222e-150
148	P3F04*	JZ970128	GRMZM2G061135	flower-specific gamma-thionin precursor [Zea mays]	10	10.03	100	4.275e-120
149	P3F05	JZ970129	GRMZM2G157462	LOC100286358 [Zea mays]	6	6.04	99.21	4.548e-125
150	P3F11*	JZ970130	GRMZM2G420305	lysine ketoglutarate reductase trans-splicing related 1 [Zea mays]	5	5.04	100	1.318e-55
151	P3F12*	JZ970131	GRMZM2G024155	60S ribosomal protein L11	9	9.03	98.08	2.601e-97
152	P3G02	JZ970132	GRMZM2G466394	mitochondrial import receptor subunit TOM5 homolog	1	1.08	98.43	2.037e-123
153	P3G03*	JZ970133	GRMZM2G148106	ATP-dependent Clp protease proteolytic subunit 2	9	9.02	100	3.725e-66
154	P3G04	JZ970134	GRMZM2G013318	nucleolar GTP-binding protein [Oryza sativa Japonica Group]	9	9.01	100	2.135e-113
155	P3G05	JZ970135	GRMZM2G013319	putative nucleolar GTP-binding protein	9	9.01	100	2.126e-113
156	P3G09	JZ970136	GRMZM2G440831	uncharacterized protein LOC100217111 [Zea mays]	7	7.06	99.3	3.746e-66
157	P3H04	JZ970137	GRMZM2G076206	cysteine proteinase inhibitor [Zea mays]	8	8.08	100	1.152e-140
158	P3H06	JZ970138	GRMZM2G154397	S-adenosylmethionine decarboxylase proenzyme [Zea mays]	2	2.04	99.27	0
159	P3H07	JZ970139	GRMZM2G528527	Metabotropic glutamate receptor	1	1.06	92.52	2.346e-33
160	P3H08	JZ970140	GRMZM2G149941	poly-gamma-glutamate synthesis protein YwtB	2	2.1	99.64	7.211e-143
161	P3H09*	JZ970141	GRMZM2G114052	phosphotransferase system, EIIC component	4	4.08	99.2	1.592e-124
162	P3H11	JZ970142	GRMZM2G073504	ATPP2-A13 [Zea mays]	7	7.03	98.2	1.595e-104
163	P3H12	JZ970143	GRMZM2G166162	polyubiquitin-like protein	4	4.1	98.79	1.101e-165
164	P4A01	JZ970144	GRMZM2G015359	selenium-binding protein [Zea mays]	3	3.05	99.48	0
165	P4A02	JZ970145	GRMZM2G134806	hsc70-interacting protein [Zea mays]	4	1.11	99.73	0
166	P4A03	JZ970146	GRMZM2G342588	reticulon [Zea mays]	6	6.05	94.15	0
167	P4A06*	JZ970147	GRMZM2G055180	metallothionein	2	2.03	90.37	4.440e-120
168	P4A07	JZ970148	GRMZM2G008528	multidrug resistance protein	7	7.04	96.58	2.582e-147
169	P4A08	JZ970149	GRMZM2G379758	eukaryotic translation initiation factor 3 subunit C-like	2	2.02	98.62	0
170	P4A10	JZ970150	GRMZM2G053458	ferredoxin-3, chloroplastic precursor [Zea mays]	1	1.11	98.24	0
171	P4A12	JZ970151	GRMZM2G032514	phosphatidylinositol transfer protein [Zea mays subsp. mays]	7	7.02	100	9.442e-77
172	P4B02	JZ970152	GRMZM2G859316	ornithine--oxo-acid aminotransferase [Saccharum officinarum]	1	1.09	95.74	2.529e-157
173	P4B07	JZ970153	GRMZM2G030016	ribosomal protein S7 [Triticum aestivum]	1	1.03	98.95	1.302e-90
174	P4B09*	JZ970154	GRMZM2G066672	aldehyde dehydrogenase [Sorghum bicolor]	1	1.03	98.95	1.302e-90
175	P4B10*	JZ970155	GRMZM2G468682	1-acyl-sn-glycerol-3-phosphate acyltransferase zeta precursor	2	2.06	98.1	5.860e-99
176	P4C03	JZ970156	GRMZM2G117614	methionyl aminopeptidase	4	4.08	98.28	3.572e-111
177	P4C04	JZ970157	GRMZM2G134270	30S ribosomal protein S21e	5	5	93.82	2.959e-67
178	P4C05*	JZ970158	GRMZM2G117994	pseudo-hevein [Hevea brasiliensis]	4	4.02	100	1.662e-109
179	P4C07	JZ970159	GRMZM2G104954	histone H2A [Zea mays]	9	9.06	96.96	7.322e-138
180	P4C09	JZ970160	GRMZM2G558539	DNA binding protein, putative	8	8.03	100	5.082e-40
181	P4C10	JZ970161	GRMZM2G003331	acyl-CoA dehydrogenase family member 10-like	2	2.08	100	3.848e-101
182	P4C11	JZ970162	GRMZM2G590033	uncharacterized protein LOC100279794 [Zea mays]	1	1.12	98.17	4.063e-160
183	P4C12	JZ970163	GRMZM2G521448	CBL-interacting serine/threonine-protein kinase 11 [Zea mays]	3	3.07	96.32	3.550e-56
184	P4D01	JZ970164	GRMZM2G423179	cysteine proteinase inhibitor 2 [Zea mays]	6	6.06	100	5.643e-55
185	P4D02*	JZ970165	GRMZM2G135913	40S ribosomal protein S19-like	1	1.04	99.55	9.879e-112
186	P4D04	JZ970166	GRMZM2G134334	chromate transport protein	2	2.07	98.01	4.642e-120
187	P4D05	JZ970167	GRMZM2G864811	eukaryotic translation initiation factor 5 [Zea mays]	4	4.1	97.59	2.061e-138
188	P4D06	JZ970168	GRMZM2G474685	vesicle-associated membrane protein 725 [Zea mays]	1	1.11	99.33	1.235e-150
189	P4D08	JZ970169	GRMZM2G821988	translation initiation factor 4G [Triticum aestivum]	2	2.08	100	0
190	P4D09	JZ970170	GRMZM5G834758	fibropellin III	5	5.03	99.17	1.758e-54
191	P4D10	JZ970171	GRMZM2G143955	acyl-[acyl-carrier protein] thioesterase [Triticum aestivum]	7	7.03	100	6.476e-39
192	P4D11	JZ970172	GRMZM2G018417	outer mitochondrial membrane protein porin [Zea mays]	1	1.01	99.25	7.033e-133
193	P4E01*	JZ970173	GRMZM2G120563	lammer-type protein kinase [Sorghum bicolor]	4	4.05	100	1.009e-76
194	P4E07	JZ970174	GRMZM2G120575	putative phytosulfokine receptor	7	7	97.47	0
195	P4E09*	JZ970175	GRMZM2G399284	chaperonin [Zea mays]	2	2.06	99.39	6.021e-78
196	P4E10	JZ970176	GRMZM2G120547	eukaryotic translation initiation factor 2D-like	5	5.05	100	5.504e-154
197	P4F02	JZ970177	GRMZM2G031529	indole-3-glycerol phosphate synthase-like	10	10.06	91.55	4.182e-170
198	P4F06*	JZ970178	GRMZM2G094765	nucleic acid binding protein [Zea mays]	10	10.04	99.63	7.689e-139
199	P4F07	JZ970179	GRMZM2G031545	elongation factor 1-delta 1 [Zea mays]	7	7.04	97.67	1.391e-55
200	P4F08	JZ970180	GRMZM2G179473	inositol-tetrakisphosphate 1-kinase 3 [Zea mays]	1	1.1	98.46	3.331e-58
201	P4F09	JZ970181	GRMZM2G076152	cystatin-1 precursor [Zea mays]	8	8.08	100	1.203e-140
202	P4F10	JZ970182	AC233879.1_FG002	embryonic abundant protein 1 [Zea mays]	6	6.05	93.62	1.633e-91
203	P4F11	JZ970183	GRMZM2G125784	small subunit ribosomal protein S21e [Arabidopsis thaliana]	5	5	93.82	2.789e-67
204	P4F12	JZ970184	GRMZM2G427937	IgGFc-binding protein-like	7	7.05	94.09	8.105e-89
205	P4G03*	JZ970185	GRMZM2G153541	elongation factor 1-alpha [Zea mays]	9	9.03	99.31	0
206	P4G05*	JZ970186	GRMZM2G117972	win2 precursor [Zea mays]	4	4.02	99.54	7.691e-108
207	P4G06*	JZ970187	GRMZM2G107956	glutamine-dependent NAD(+) synthetase-like	2	2.06	99.02	6.571e-44
208	P4G08	JZ970188	GRMZM2G096585	peptidylprolyl isomerase, putative	1	1.06	100	2.067e-133
209	P4G10	JZ970189	GRMZM2G048455	mitogen activated protein kinase 7 [Oryza sativa]	5	5.03	97.85	3.244e-156
210	P4G11	JZ970190	GRMZM2G143862	pyrophosphate--fructose-6-phosphate 1-phosphotransferase	9	9	100	4.404e-110
211	P4H01	JZ970191	GRMZM2G426735	40S ribosomal protein S21 [Zea mays]	5	5	93.26	1.285e-65
212	P4H05	JZ970192	GRMZM2G000823	transglutaminase-like enzyme protein	1	1.01	99.04	3.570e-101
213	P4H06	JZ970193	GRMZM2G144363	late embryogenesis abundant protein D-34 [Zea mays]	1	1.1	97.85	4.698e-85
214	P4H07	JZ970194	GRMZM2G512609	G-rich sequence factor 1-like isoform 2	6	6.08	100	8.902e-177
215	P4H08	JZ970195	GRMZM2G144351	RNA binding protein	6	6.08	99.21	3.413e-126
216	P4H09	JZ970196	GRMZM2G101928	phosphoglyceromutase	10	10.01	93.46	4.144e-55
217	P4H11	JZ970197	GRMZM2G145236	Dual specificity tyrosine-phosphorylation-regulated kinase	1	1.1	96.75	3.623e-66
218	P4H12	JZ970198	GRMZM2G570252	putative oxidoreductase	5	5.03	99.19	1.958e-123
219	P5A03	JZ970199	GRMZM2G558334	cysteine-type peptidase	2	2.07	100	2.896e-62
220	P5A04	JZ970200	GRMZM2G045467	serine/threonine-protein kinase AtPK2/AtPK19-like	9	9.05	100	2.635e-127
221	P5A05*	JZ970201	GRMZM2G064136	cation transport regulator-like protein 2 isoform	5	5.04	100	5.872e-114
222	P5A06	JZ970202	GRMZM2G000623	similarity to phosphofructokinases	9	9	100	4.497e-110
223	P5A08	JZ970203	GRMZM2G882874	60S ribosomal protein L19-3 [Zea mays]	5	5.04	100	9.922e-69
224	P5A10*	JZ970204	GRMZM2G482819	protein vip1-like	9	9.03	100	0
225	P5B03*	JZ970205	GRMZM2G558023	Transketolase [Medicago truncatula]	2	2.05	99.35	0
226	P5B07	JZ970206	GRMZM5G870752	60S ribosomal protein L7a [Zea mays]	7	7.03	95.09	1.244e-120
227	P5B08	JZ970207	GRMZM2G402631	pathogenesis related protein-5	1	1.06	97.98	1.014e-91
228	P5B11	JZ970208	GRMZM2G119769	probable serine incorporator-like	5	5.08	99.45	0
229	P5C01	JZ970209	GRMZM2G430929	keratinocyte-associated protein 2-like	3	3.04	98.65	3.304e-146
230	P5C02	JZ970210	GRMZM2G165298	60S ribosomal protein L17 [Zea mays]	1	1.06	97.94	4.558e-115
231	P5C04	JZ970211	GRMZM5G872256	UDP-alpha-D-galactose:myo-inositol 3-alpha-D-galactosyltransferase	9	9.05	96.22	6.053e-104
232	P5C05	JZ970212	GRMZM2G321276	zeamatin-like	3	3.06	97.25	1.683e-99
233	P5C09	JZ970213	GRMZM2G057642	RNA-binding protein 25 [Zea mays]	5	5.04	100	1.251e-45
234	P5C10	JZ970214	GRMZM2G027059	4-hydroxy-3-methylbut-2-enyl diphosphate reductase	1	1.1	98.95	9.971e-92
235	P5D03	JZ970215	GRMZM2G112663	chordin [Homo sapiens]	4	4.09	99.22	8.276e-129
236	P5D04	JZ970216	GRMZM2G050800	C-1-tetrahydrofolate synthase, cytoplasmic [Zea mays]	8	8.05	99.32	2.312e-68
237	P5D05	JZ970217	GRMZM2G123514	membrane protein [Zea mays]	7	7.04	99.35	2.271e-73
238	P5D07	JZ970218	GRMZM2G030556	phosphoglyceromutase	10	10.01	93.46	4.988e-55
239	P5D11	JZ970219	GRMZM2G427954	alpha/beta hydrolase fold protein	7	7.05	94.69	7.422e-93
240	P5D12	JZ970220	GRMZM2G081464	lipid transfer protein [Oryza sativa]	2	2.08	98.84	3.417e-81
241	P5E03	JZ970221	GRMZM2G055125	mps one binder kinase activator-like 1A [Zea mays]	10	10.03	100	1.414e-50
242	P5E04	JZ970222	GRMZM2G016997	glycyl-tRNA synthetase 1, mitochondrial-like	4	4.08	100	0
243	P5E06*	JZ970223	GRMZM2G559315	stromal ascorbate peroxidase	2	2.04	99.07	3.032e-47
244	P5E08	JZ970224	GRMZM2G179465	ubiquitin-fold modifier 1 [Zea mays]	3	3.05	99.5	1.686e-99
245	P5E09	JZ970225	GRMZM2G173428	putative RNA-binding protein RBP37 [Oryza sativa Japonica Group]	6	6	100	1.423e-30
246	P5E10	JZ970226	GRMZM2G409358	legumain	5	5.05	100	1.271e-105
247	P5E11	JZ970227	GRMZM2G842071	ataxin-3 [Zea mays]	3	3.06	100	0
248	P5F02	JZ970228	GRMZM2G141252	aspartic proteinase	6	6.07	98.48	5.717e-129
249	P5F05*	JZ970229	GRMZM5G877316	basic leucine zipper and W2 domain-containing protein	2	2.05	100	6.019e-121
250	P5F08	JZ970230	GRMZM2G470767	L3 ribosomal protein, partial	2	2.06	100	6.006e-99
251	P5F10*	JZ970231	GRMZM2G119248	Bromodomain associated family protein, expressed	1	1.05	99.72	0
252	P5F11	JZ970232	GRMZM2G130746	60S ribosomal protein L36-2 [Zea mays]	6	6.05	100	9.533e-102
253	P5F12	JZ970233	GRMZM2G159924	anoctamin-10-like	3	3.07	99.24	4.567e-60
254	P5G04*	JZ970234	GRMZM2G161566	shikimate kinase [Zea mays]	4	4.08	97.18	1.377e-60
255	P5G05	JZ970235	GRMZM5G833124	ubiquitin C-terminal hydrolase	6	6.05	80.25	1.171e-37
256	P5G10	JZ970236	GRMZM2G375222	cingulinW1 precursor	8	8.04	100	5.375e-159
257	P5G11	JZ970237	GRMZM2G176612	metalloprotease m41 ftsh	1	1.12	98.17	4.097e-160
258	P5G12	JZ970238	GRMZM2G170412	vacuolar protein sorting protein 25 [Zea mays]	8	8.06	96.43	6.052e-44
259	P5H02*	JZ970239	GRMZM2G567541	ADP-glucose pyrophosphorylase embryo small subunit [Zea mays]	2	2.06	99.47	3.473e-91
260	P5H04	JZ970240	GRMZM2G107437	putative MAPK [Zea mays]	5	5.03	97.85	3.262e-156
261	P5H05	JZ970241	GRMZM2G458363	hypothetical myo-inositol catabolismprotein iolB	7	7.02	100	6.180e-74
262	P5H06	JZ970242	(No transcript)	CCR4 associated factor 1-related protein [Medicago truncatula]	2	2	96.65	2.787e-92
263	P5H07	JZ970243	GRMZM2G360339	B12D protein [Ipomoea batatas]	6	6.04	100	5.717e-129
264	P5H09	JZ970244	GRMZM2G507233	60S ribosomal protein L13-2 [Zea mays]	6	6.05	97.54	1.570e-134
265	P5H10	JZ970245	GRMZM2G012160	cystatin [Saccharum officinarum]	8	8.08	99.63	1.978e-138
266	P5H11	JZ970246	GRMZM2G027115	Probable ubiquitin-conjugating enzyme E2 R521	6	6.04	97.16	1.189e-130
267	P5H12	JZ970247	GRMZM2G1257300	small subunit ribosomal protein S21e	5	5	93.82	2.722e-67
$ Clone ID with "*" represents expressed genes colocalized in the QTL region for resistance to Aspegillus flavus.
