# Supplementary material for: Expression Profiling Coupled with In-silico Mapping Identifies Candidate Genes for Reducing Aflatoxin Accumulation in Maize
Source: Front Plant Sci. 2017 Apr 6;8:503. doi: 10.3389/fpls.2017.00503 (PMC5382453; doi:10.3389/fpls.2017.00503)
Supplement: Supplementary file 3 [file Table3.XLSX]

## Sheet: Sheet1
Table S3 Quantitative real-time PCR (qPCR) data obatained during gene expression analysis in various maize inbreds
Inbred	Gene Name	Treatment	Ct-value
			Rep I	Rep II	Rep III
Mp715	Actin	Control	27.59	26.23	24.88
		24 hr HAI	27.25	24.9	26.98
		48 hr HAI	24.12	25.17	27.22
	Pathogenesis-related protein-4	Control	24.74	24.63	23.59
		24 hr HAI	21.8	22.23	21.99
		48 hr HAI	25.68	25.73	25.95
	Leucine rich repeat family protein	Control	22.77	22.69	22.61
		24 hr HAI	22.66	22.76	22.71
		48 hr HAI	23.59	23.81	23.51
	DEAD-box RNA helicase	Control	23.36	23.51	23.66
		24 hr HAI	23.92	24.1	24.01
		48 hr HAI	25.33	24.98	25.55
	Cation transport regulator-like protein	Control	24.82	24.82	24.8
		24 hr HAI	24.63	24.3	25.26
		48 hr HAI	26.88	26.63	26.53
	RNA binding protein 25	Control	23.86	23.62	23.39
		24 hr HAI	23.88	23.9	27.43
		48 hr HAI	23.61	24.16	23.67
	Ubiquitin C- terminal hydrolase	Control	26.11	26.36	26.62
		24 hr HAI	27.61	28.02	28.36
		48 hr HAI	28.62	28.77	31.47
Mp719	Actin	Control	24.41	23.74	24.81
		24 hr HAI	24.49	25.52	25.95
		48 hr HAI	26.8	26.01	27.19
	Pathogenesis-related protein-4	Control	21.61	21.59	22.08
		24 hr HAI	34.44	33.72	35.01
		48 hr HAI	21.18	21.94	21.64
	Leucine rich repeat family protein	Control	22.44	22.57	22.7
		24 hr HAI	22.94	23.72	23.53
		48 hr HAI	21.98	22.5	21.86
	DEAD-box RNA helicase	Control	23.2	23.87	23.07
		24 hr HAI	24.77	24.12	24.72
		48 hr HAI	22.21	22.58	22.5
	Cation transport regulator-like protein	Control	21.61	23.48	21.86
		24 hr HAI	24.49	24.57	25.9
		48 hr HAI	20.63	21.52	20.96
	RNA binding protein 25	Control	23.07	23.05	23.39
		24 hr HAI	22.8	24.16	23.48
		48 hr HAI	23.29	23.47	23.76
	Ubiquitin C- terminal hydrolase	Control	25.22	25.08	24.86
		24 hr HAI	24.91	26.14	27.04
		48 hr HAI	25.36	25.27	25.25
Mp420	Actin	Control	26.5	26.79	26.64
		24 hr HAI	25.33	25.56	25.48
		48 hr HAI	25.47	25.52	25.71
	Pathogenesis-related protein-4	Control	26.08	26.55	26.28
		24 hr HAI	25.47	25.53	25.76
		48 hr HAI	24.77	24.6	24.78
	Leucine rich repeat family protein	Control	24.13	24.49	24.31
		24 hr HAI	21.85	22.71	22.34
		48 hr HAI	21.94	22.16	22.3
	DEAD-box RNA helicase	Control	23.99	23.69	23.84
		24 hr HAI	22.85	22.32	22.72
		48 hr HAI	22.97	23.07	23.02
	Cation transport regulator-like protein	Control	20.08	20.16	21.05
		24 hr HAI	18.9	18.45	18.82
		48 hr HAI	18.29	18.65	18.41
	RNA binding protein 25	Control	26.47	26.06	26.26
		24 hr HAI	24.38	24.23	24.61
		48 hr HAI	24.75	24.97	24.94
	Ubiquitin C- terminal hydrolase	Control	26.76	26.86	28.34
		24 hr HAI	24.9	25.06	25.19
		48 hr HAI	25.31	25.46	25.37
Mp313E	Actin	Control	25.8	26.23	26.26
		24 hr HAI	25.98	25.83	25.55
		48 hr HAI	26.21	26.36	26.18
	Pathogenesis-related protein-4	Control	25.46	24.74	25.29
		24 hr HAI	23.69	24.21	24.69
		48 hr HAI	26.86	25.97	26.92
	Leucine rich repeat family protein	Control	23.02	23.13	22.86
		24 hr HAI	23.71	22.76	22.92
		48 hr HAI	23.3	23.87	22.13
	DEAD-box RNA helicase	Control	23.9	23.66	23.32
		24 hr HAI	24.12	23.03	23.89
		48 hr HAI	23.72	22.9	23.76
	Cation transport regulator-like protein	Control	19.72	19.08	19.78
		24 hr HAI	19.47	20.19	19.99
		48 hr HAI	18.96	19.11	19.02
	RNA binding protein 25	Control	24.17	25.03	25.6
		24 hr HAI	25.16	24.79	24.88
		48 hr HAI	25.63	25.32	25.98
	Ubiquitin C- terminal hydrolase	Control	24.92	25.71	25.16
		24 hr HAI	26.45	25.59	25.71
		48 hr HAI	26.87	26.21	26.65
Mo18W	Actin	Control	26.75	26.91	26.81
		24 hr HAI	25.31	25.2	25.1
		48 hr HAI	24.98	24.24	25.14
	Pathogenesis-related protein-4	Control	23.88	24.34	24.6
		24 hr HAI	22.56	22.4	23.04
		48 hr HAI	22.08	22.14	22.35
	Leucine rich repeat family protein	Control	26.49	27.61	26.25
		24 hr HAI	24.28	25.06	24.63
		48 hr HAI	24.15	24.16	23.96
	DEAD-box RNA helicase	Control	25.38	25.62	24.95
		24 hr HAI	24.15	24.38	24.3
		48 hr HAI	24.23	23.91	24.52
	Cation transport regulator-like protein	Control	21.91	22.18	21.34
		24 hr HAI	21	21.08	20.71
		48 hr HAI	20.81	20.79	21.04
	RNA binding protein 25	Control	25.87	25.43	25.34
		24 hr HAI	24.19	24.49	24.43
		48 hr HAI	23.65	23.69	24.13
	Ubiquitin C- terminal hydrolase	Control	30.4	30.8	30.36
		24 hr HAI	28.45	29.23	29.01
		48 hr HAI	28.89	28.53	29.17
B73	Actin	Control	25.44	25.3	25.58
		24 hr HAI	24.76	25.17	25
		48 hr HAI	24.91	24.65	24.97
	Pathogenesis-related protein-4	Control	23.73	23.34	23.42
		24 hr HAI	25.73	26.11	27.27
		48 hr HAI	25.4	25.61	25.23
	Leucine rich repeat family protein	Control	22.93	22.44	22.78
		24 hr HAI	23.41	23.3	22.95
		48 hr HAI	22.6	22.62	22.78
	DEAD-box RNA helicase	Control	24.2	24.02	24.19
		24 hr HAI	23.29	23.4	23.36
		48 hr HAI	22.81	23.17	22.66
	Cation transport regulator-like protein	Control	25.52	25.32	25.67
		24 hr HAI	24.31	24.17	24.32
		48 hr HAI	23.39	23.44	23.27
	RNA binding protein 25	Control	24.4	24.31	24.87
		24 hr HAI	24.52	24.08	24.66
		48 hr HAI	24.18	24.38	24.22
	Ubiquitin C- terminal hydrolase	Control	27.67	28.34	28.97
		24 hr HAI	27.76	27.12	28
		48 hr HAI	27.5	26.94	26.76
Va35	Actin	Control	23.7	24.06	23.86
		24 hr HAI	22.73	23.25	23.28
		48 hr HAI	22.21	22.57	23.17
	Pathogenesis-related protein-4	Control	35.15	35.09	34.11
		24 hr HAI	34.82	35.3	34.1
		48 hr HAI	30.24	30.37	30.31
	Leucine rich repeat family protein	Control	21.17	20.96	21.03
		24 hr HAI	20.33	20.8	20.68
		48 hr HAI	21.43	20.67	20.45
	DEAD-box RNA helicase	Control	21.61	21.71	21.68
		24 hr HAI	21.67	21.33	21.34
		48 hr HAI	22.67	22.04	21.94
	Cation transport regulator-like protein	Control	23.29	23.11	23.07
		24 hr HAI	21.72	21.6	21.6
		48 hr HAI	23.58	22.87	22.55
	RNA binding protein 25	Control	22.23	22.13	22.34
		24 hr HAI	22.2	21.81	22.06
		48 hr HAI	23.72	23.06	22.96
	Ubiquitin C- terminal hydrolase	Control	24.89	24.87	24.47
		24 hr HAI	25.41	24.66	24.73
		48 hr HAI	25.64	24.9	24.52
	HAI= Hours after inoculation of A. flavus
