# Supplementary material for: Expression Profiling Coupled with In-silico Mapping Identifies Candidate Genes for Reducing Aflatoxin Accumulation in Maize
Source: Front Plant Sci. 2017 Apr 6;8:503. doi: 10.3389/fpls.2017.00503 (PMC5382453; doi:10.3389/fpls.2017.00503)
Supplement: Supplementary file 4 [file Table4.XLSX]

## Sheet: functional enrichment PR4
Table S4 Functional enrichment of the selected genes in maize
Pathway ID	Pathway Description	Observed Gene Count	False Discovery Rate	Matching Proteins (ID)	Matching Proteins(Label)
A. Pathogenesis related protein-4 (PR-4)
INTERPRO Protein Domains and Features
IPR013781	Glycoside hydrolase, catalytic domain	6	3.75e-10	AC211652.4_FGP003,GRMZM2G090441_P01,GRMZM2G121514_P01,GRMZM2G134251_P01,GRMZM2G141456_P01,GRMZM5G860235_P01	AC211652.4_FGP003,GRMZM2G090441_P01,GRMZM2G134251_P01,GRMZM2G141456_P01,GRMZM5G860235_P01,IDP2375
IPR017853	Glycoside hydrolase superfamily	6	6.83e-10	AC211652.4_FGP003,GRMZM2G090441_P01,GRMZM2G121514_P01,GRMZM2G134251_P01,GRMZM2G141456_P01,GRMZM5G860235_P01	AC211652.4_FGP003,GRMZM2G090441_P01,GRMZM2G134251_P01,GRMZM2G141456_P01,GRMZM5G860235_P01,IDP2375
IPR011583	Chitinase II	3	2.01e-09	AC211652.4_FGP003,GRMZM2G090441_P01,GRMZM2G141456_P01	AC211652.4_FGP003,GRMZM2G090441_P01,GRMZM2G141456_P01
IPR029070	Chitinase insertion domain	3	2.01e-09	AC211652.4_FGP003,GRMZM2G090441_P01,GRMZM2G141456_P01	AC211652.4_FGP003,GRMZM2G090441_P01,GRMZM2G141456_P01
IPR015883	Glycoside hydrolase family 20, catalytic domain	3	1e-08	GRMZM2G121514_P01,GRMZM2G134251_P01,GRMZM5G860235_P01	GRMZM2G134251_P01,GRMZM5G860235_P01,IDP2375
IPR025705	Beta-hexosaminidase	3	1e-08	GRMZM2G121514_P01,GRMZM2G134251_P01,GRMZM5G860235_P01	GRMZM2G134251_P01,GRMZM5G860235_P01,IDP2375
IPR029018	Chitobiase/beta-hexosaminidase domain 2-like	3	1e-08	GRMZM2G121514_P01,GRMZM2G134251_P01,GRMZM5G860235_P01	GRMZM2G134251_P01,GRMZM5G860235_P01,IDP2375
IPR029019	Beta-hexosaminidase, eukaryotic type, N-terminal	3	1e-08	GRMZM2G121514_P01,GRMZM2G134251_P01,GRMZM5G860235_P01	GRMZM2G134251_P01,GRMZM5G860235_P01,IDP2375
IPR001223	Glycoside hydrolase family 18, catalytic domain	3	1.37e-06	AC211652.4_FGP003,GRMZM2G090441_P01,GRMZM2G141456_P01	AC211652.4_FGP003,GRMZM2G090441_P01,GRMZM2G141456_P01
IPR005855	Glucosamine-fructose-6-phosphate aminotransferase, isomerising	2	8.24e-06	GRMZM2G005849_P02,GRMZM2G180155_P01	GRMZM2G005849_P02,GRMZM2G180155_P01
KEGG Pathway
520	Amino sugar and nucleotide sugar metabolism	4	4.64e-08	GRMZM2G090441_P01,GRMZM2G134251_P01,GRMZM2G141456_P01,GRMZM5G860235_P01	GRMZM2G090441_P01,GRMZM2G134251_P01,GRMZM2G141456_P01,GRMZM5G860235_P01
531	Glycosaminoglycan degradation	2	1.12e-05	GRMZM2G134251_P01,GRMZM5G860235_P01	GRMZM2G134251_P01,GRMZM5G860235_P01
604	Glycosphingolipid biosynthesis - ganglio series	2	1.12e-05	GRMZM2G134251_P01,GRMZM5G860235_P01	GRMZM2G134251_P01,GRMZM5G860235_P01
511	Other glycan degradation	2	1.76e-05	GRMZM2G134251_P01,GRMZM5G860235_P01	GRMZM2G134251_P01,GRMZM5G860235_P01
603	Glycosphingolipid biosynthesis - globo series	2	1.76e-05	GRMZM2G134251_P01,GRMZM5G860235_P01	GRMZM2G134251_P01,GRMZM5G860235_P01
1110	Biosynthesis of secondary metabolites	4	3.13e-05	GRMZM2G090441_P01,GRMZM2G134251_P01,GRMZM2G141456_P01,GRMZM5G860235_P01	GRMZM2G090441_P01,GRMZM2G134251_P01,GRMZM2G141456_P01,GRMZM5G860235_P01
PFAM Pathway
PF00728	Glycosyl hydrolase family 20, catalytic domain	3	2.21e-08	GRMZM2G121514_P01,GRMZM2G134251_P01,GRMZM5G860235_P01	GRMZM2G134251_P01,GRMZM5G860235_P01,IDP2375
PF14845	beta-acetyl hexosaminidase like	3	2.21e-08	GRMZM2G121514_P01,GRMZM2G134251_P01,GRMZM5G860235_P01	GRMZM2G134251_P01,GRMZM5G860235_P01,IDP2375
PF00704	Glycosyl hydrolases family 18	3	2.26e-06	AC211652.4_FGP003,GRMZM2G090441_P01,GRMZM2G141456_P01	AC211652.4_FGP003,GRMZM2G090441_P01,GRMZM2G141456_P01
B. Cation transport regulator-like protein
INTERPRO Protein Domains and Features
IPR001662	Translation elongation factor EF1B, gamma chain, conserved	5	5.26e-17	GRMZM2G029559_P02,GRMZM2G059580_P02,GRMZM2G122871_P01,GRMZM2G134582_P01,GRMZM2G320497_P01	GRMZM2G029559_P02,GRMZM2G059580_P02,GRMZM2G134582_P01,GRMZM2G320497_P01,elfg1
IPR004046	Glutathione S-transferase, C-terminal	5	7.31e-12	GRMZM2G029559_P02,GRMZM2G059580_P02,GRMZM2G122871_P01,GRMZM2G134582_P01,GRMZM2G320497_P01	GRMZM2G029559_P02,GRMZM2G059580_P02,GRMZM2G134582_P01,GRMZM2G320497_P01,elfg1
IPR004045	Glutathione S-transferase, N-terminal	5	4.04e-10	GRMZM2G029559_P02,GRMZM2G059580_P02,GRMZM2G122871_P01,GRMZM2G134582_P01,GRMZM2G320497_P01	GRMZM2G029559_P02,GRMZM2G059580_P02,GRMZM2G134582_P01,GRMZM2G320497_P01,elfg1
IPR010987	Glutathione S-transferase, C-terminal-like	5	4.04e-10	GRMZM2G029559_P02,GRMZM2G059580_P02,GRMZM2G122871_P01,GRMZM2G134582_P01,GRMZM2G320497_P01	GRMZM2G029559_P02,GRMZM2G059580_P02,GRMZM2G134582_P01,GRMZM2G320497_P01,elfg1
IPR012336	Thioredoxin-like fold	5	3.22e-07	GRMZM2G029559_P02,GRMZM2G059580_P02,GRMZM2G122871_P01,GRMZM2G134582_P01,GRMZM2G320497_P01	GRMZM2G029559_P02,GRMZM2G059580_P02,GRMZM2G134582_P01,GRMZM2G320497_P01,elfg1
IPR015256	Translation initiation factor 2, gamma subunit, C-terminal	2	1.37e-05	GRMZM2G107654_P01,GRMZM2G117900_P01	GRMZM2G107654_P01,GRMZM2G117900_P01
IPR009001	Translation elongation factor EF1A/initiation factor IF2gamma, C-terminal	2	0.00223	GRMZM2G107654_P01,GRMZM2G117900_P01	GRMZM2G107654_P01,GRMZM2G117900_P01
IPR004161	Translation elongation factor EFTu/EF1A, domain 2	2	0.00389	GRMZM2G107654_P01,GRMZM2G117900_P01	GRMZM2G107654_P01,GRMZM2G117900_P01
IPR000795	Transcription factor, GTP-binding domain	2	0.00575	GRMZM2G107654_P01,GRMZM2G117900_P01	GRMZM2G107654_P01,GRMZM2G117900_P01
IPR009000	Translation protein, beta-barrel domain	2	0.0131	GRMZM2G107654_P01,GRMZM2G117900_P01	GRMZM2G107654_P01,GRMZM2G117900_P01
PFAM Pathway
PF00647	Elongation factor 1 gamma, conserved domain	5	2.9e-17	GRMZM2G029559_P02,GRMZM2G059580_P02,GRMZM2G122871_P01,GRMZM2G134582_P01,GRMZM2G320497_P01	GRMZM2G029559_P02,GRMZM2G059580_P02,GRMZM2G134582_P01,GRMZM2G320497_P01,elfg1
PF02798	Glutathione S-transferase, N-terminal domain	5	1.24e-13	GRMZM2G029559_P02,GRMZM2G059580_P02,GRMZM2G122871_P01,GRMZM2G134582_P01,GRMZM2G320497_P01	GRMZM2G029559_P02,GRMZM2G059580_P02,GRMZM2G134582_P01,GRMZM2G320497_P01,elfg1
PF14497	Glutathione S-transferase, C-terminal domain	3	8.24e-08	GRMZM2G122871_P01,GRMZM2G134582_P01,GRMZM2G320497_P01	GRMZM2G134582_P01,GRMZM2G320497_P01,elfg1
PF09173	Initiation factor eIF2 gamma, C terminal	2	1.13e-05	GRMZM2G107654_P01,GRMZM2G117900_P01	GRMZM2G107654_P01,GRMZM2G117900_P01
PF03144	Elongation factor Tu domain 2	2	0.00285	GRMZM2G107654_P01,GRMZM2G117900_P01	GRMZM2G107654_P01,GRMZM2G117900_P01
C. DEAD-box RNA helicase
INTERPRO Protein Domains and Features
IPR001678	SAM-dependent methyltransferase RsmB/NOP2-type	4	2.43e-11	AC198353.5_FGP004,GRMZM2G005256_P02,GRMZM2G134625_P01,GRMZM5G834354_P01	AC198353.5_FGP004,GRMZM2G005256_P02,GRMZM2G134625_P01,GRMZM5G834354_P01
IPR023267	RNA (C5-cytosine) methyltransferase	4	2.43e-11	AC198353.5_FGP004,GRMZM2G005256_P02,GRMZM2G134625_P01,GRMZM5G834354_P01	AC198353.5_FGP004,GRMZM2G005256_P02,GRMZM2G134625_P01,GRMZM5G834354_P01
IPR018314	Bacterial Fmu (Sun)/eukaryotic nucleolar NOL1/Nop2p, conserved site	3	2.67e-08	GRMZM2G005256_P02,GRMZM2G134625_P01,GRMZM5G834354_P01	GRMZM2G005256_P02,GRMZM2G134625_P01,GRMZM5G834354_P01
IPR011023	Nop2p	2	2.06e-05	GRMZM2G005256_P02,GRMZM5G834354_P01	GRMZM2G005256_P02,GRMZM5G834354_P01
IPR029063	S-adenosyl-L-methionine-dependent methyltransferase	4	4.7e-05	AC198353.5_FGP004,GRMZM2G005256_P02,GRMZM2G134625_P01,GRMZM5G834354_P01	AC198353.5_FGP004,GRMZM2G005256_P02,GRMZM2G134625_P01,GRMZM5G834354_P01
PFAM Pathway
PF01189	NOL1/NOP2/sun family	4	2.68e-11	AC198353.5_FGP004,GRMZM2G005256_P02,GRMZM2G134625_P01,GRMZM5G834354_P01	AC198353.5_FGP004,GRMZM2G005256_P02,GRMZM2G134625_P01,GRMZM5G834354_P01
