# Supplementary material for: Expression Profiling Coupled with In-silico Mapping Identifies Candidate Genes for Reducing Aflatoxin Accumulation in Maize
Source: Front Plant Sci. 2017 Apr 6;8:503. doi: 10.3389/fpls.2017.00503 (PMC5382453; doi:10.3389/fpls.2017.00503)
Supplement: Supplementary file 5 [file Table5.XLSX]

## Sheet: Sheet1
Table S5 Predicted Functional Partners involved in protein-protein interaction with selected genes in maize
Gene ID	Gene name	Length (AA length)	Score	Function
A. Pathogenesis related protein-4 (PR-4)
GRMZM2G141456_P01	hypothetical protein LOC100191620	454	0.202
GRMZM2G090441_P01	hypothetical protein LOC100383770	484	0.202
AC211652.4_FGP003	hypothetical protein LOC100191620	454	0.202
GRMZM2G180155_P01	Uncharacterized protein	89	0.191
GRMZM2G005849_P02	Putative uncharacterized protein	680	0.191
GRMZM2G169544_P02	hypothetical protein LOC100304413	741	0.169
GRMZM5G860235_P01	beta-hexosaminidase	578	0.163
GRMZM5G838530_P01	annotation not available	56	0.163
GRMZM2G134251_P01	hypothetical protein LOC100280178	599	0.163
IDP2375	Uncharacterized protein	529	0.163
B. Cation transport regulator-like protein
abh1	hypothetical protein LOC100383693	470	0.736
GRMZM2G117900_P01	hypothetical protein LOC100383287	464	0.674
GRMZM2G107654_P01	hypothetical protein LOC100217157	483	0.674
GRMZM2G320497_P01	elongation factor 1-gamma 2	414	0.604
GRMZM2G134582_P01	elongation factor 1-gamma 2	414	0.604
elfg1	hypothetical protein LOC100192872	417	0.604
GRMZM2G063972_P01	heat shock protein binding protein	582	0.604
GRMZM2G059580_P02	elongation factor 1-gamma 3	417	0.604
GRMZM2G029559_P02	hypothetical protein LOC100381466	414	0.604
AI714808	LOC100283464	346	0.599	Demethylates proteins that have been reversibly carboxymethylated (By similarity)
C. DEAD-box RNA helicase (DRH1)
GRMZM2G029258_P01	Putative uncharacterized protein	1236	0.977
GRMZM2G389240_P01	Uncharacterized protein	195	0.952
GRMZM2G436038_P01	annotation not available	340	0.836
umc1109	hypothetical protein LOC100273843	249	0.836
GRMZM2G078641_P02	14-3-3-like protein GF14-12	900	0.832	Is associated with a DNA binding complex to bind to the G box, a well-characterized cis-acting DNA regulatory element found in plant genes
GRMZM2G021270_P01	hypothetical protein LOC100193866	1412	0.803	Control of topological states of DNA by transient breakage and subsequent rejoining of DNA strands. Topoisomerase II makes double-strand breaks
GRMZM5G834354_P01	annotation not available	275	0.789
GRMZM2G134625_P01	hypothetical protein LOC100279356	585	0.789
GRMZM2G005256_P02	hypothetical protein LOC100191678	718	0.789
AC198353.5_FGP004	uncharacterized LOC100280262	533	0.78
